# Supplementary material for: Suppression Efficacy of Clubroot on Cruciferous Crops Through Application of the Humic Acid Material
Source: Plants (Basel). 2025 Oct 1;14(19):3035. doi: 10.3390/plants14193035 (PMC12525820; doi:10.3390/plants14193035)
Supplement: Supplementary file 1 [file plants-14-03035-s001.zip]

Archive with 1 entries (1 files):
- plants-3864375-supplementary.pdf
